# Supplementary material for: Development of Quality Control Ranges for Biocide Susceptibility Testing
Source: Pathogens. 2022 Feb 8;11(2):223. doi: 10.3390/pathogens11020223 (PMC8878709; doi:10.3390/pathogens11020223)
Supplement: Supplementary file 1 [file pathogens-11-00223-s001.zip]

Archive with 15 entries (14 files):
- pathogens-1547182-supplementary/
- pathogens-1547182-supplementary/Figure S1 S. aureus-color.pdf
- pathogens-1547182-supplementary/Figure S1 S. aureus-grey.pdf
- pathogens-1547182-supplementary/Figure S2 E. hirae-color.pdf
- pathogens-1547182-supplementary/Figure S2 E. hirae-grey.pdf
- pathogens-1547182-supplementary/Figure S3 E. coli-color.pdf
- pathogens-1547182-supplementary/Figure S3 E. coli-grey.pdf
- pathogens-1547182-supplementary/Figure S4 P. aeruginosa-color.pdf
- pathogens-1547182-supplementary/Figure S4 P. aeruginosa-grey.pdf
- pathogens-1547182-supplementary/Table S1.pdf
- pathogens-1547182-supplementary/Table S2.pdf
- pathogens-1547182-supplementary/Table S3.pdf
- pathogens-1547182-supplementary/Table S4.pdf
- pathogens-1547182-supplementary/Table S5.pdf
- pathogens-1547182-supplementary/Table S6.pdf
